# Supplementary material for: Prognosis of colorectal cancer, prognostic index of immunogenic cell death associated genes in response to immunotherapy, and potential therapeutic effects of ferroptosis inducers
Source: Front Immunol. 2024 Sep 20;15:1458270. doi: 10.3389/fimmu.2024.1458270 (PMC11449742; doi:10.3389/fimmu.2024.1458270)
Supplement: Supplementary file 1 [file Table1.xlsx]

## Sheet: Table1
Primer	Sequence(5'to3')
MMP1-qPCR-F	ATGAAGCAGCCCAGATGTGGAG
MMP1-qPCR-R	TGGTCCACATCTGCTCTTGGCA
MMP3-qPCR-F	CACTCACAGACCTGACTCGGTT
MMP3-qPCR-R	AAGCAGGATCACAGTTGGCTGG
MMP10-qPCR-F	TCCAGGCTGTATGAAGGAGAGG
MMP10-qPCR-R	GGTAGGCATGAGCCAAACTGTG
MMP12-qPCR-F	GATGCTGTCACTACCGTGGGAA
MMP12-qPCR-R	CAATGCCAGATGGCAAGGTTGG
SERPINA1-qPCR-F	TCTGAAGAGCGTCCTGGGTCAA
SERPINA1-qPCR-R	GATGGTCAGCACAGCCTTATGC
WNT5A-qPCR-F	TACGAGAGTGCTCGCATCCTCA
WNT5A-qPCR-R	TGTCTTCAGGCTACATGAGCCG
CHST13-qPCR-F	GCAGAAGCTCTATGACCTGGATC
CHST13-qPCR-R	GGCTACAGGCGCTGTTCAGCA
CXCL1-qPCR-F	AGCTTGCCTCAATCCTGCATCC
CXCL1-qPCR-R	TCCTTCAGGAACAGCCACCAGT
SPINK4-qPCR-F	TGCCAGTGGCAGCAGGAAAGC
SPINK4-qPCR-R	CCAAGCAGAGCTGGCATTCATTC
