# Supplementary material for: Prognosis of colorectal cancer, prognostic index of immunogenic cell death associated genes in response to immunotherapy, and potential therapeutic effects of ferroptosis inducers
Source: Front Immunol. 2024 Sep 20;15:1458270. doi: 10.3389/fimmu.2024.1458270 (PMC11449742; doi:10.3389/fimmu.2024.1458270)
Supplement: Supplementary file 2 [file Table2.xlsx]

## Sheet: Sheet1
subcluster	anotation
0	"T_cells",
1	"T_cells",
2	"T_cells",
3	"NK_Cells",
4	"T_cells",
5	"monocytes_macrophages",
6	"T_cells",
7	"B_cells",
8	"T_cells",
9	"T_cells",
10	"T_cells",
11	"monocytes_macrophages",
12	"NK_Cells",
13	"plasma_cells",
14	"NK_Cells",
15	"T_cells",
16	"T_cells",
17	"T_cells",
18	"T_cells",
19	"monocytes_macrophages",
20	"T_cells",
21	"monocytes_macrophages",
22	"CAFs",
23	"mast_cells",
24	"T_cells",
25	"pDC",
26	"CAFs",
27	"endothelial_cells"
